# Supplementary material for: Design of a Novel Nanosensors Based on Green Synthesized CoFe2O4/Ca-Alginate Nanocomposite-Coated QCM for Rapid Detection of Pb(II) Ions
Source: Nanomaterials (Basel). 2022 Oct 15;12(20):3620. doi: 10.3390/nano12203620 (PMC9610289; doi:10.3390/nano12203620)
Supplement: Supplementary file 1 [file nanomaterials-12-03620-s001.zip]

Archive with 1 entries (1 files):
- nanomaterials-1949896-supplementary.pdf
